# Supplementary material for: Morphology and Mechanics of Star Copolymer Ultrathin Films Probed by Atomic Force Microscopy in the Air and in Liquid
Source: Materials (Basel). 2024 Jan 25;17(3):592. doi: 10.3390/ma17030592 (PMC10856403; doi:10.3390/ma17030592)
Supplement: Supplementary file 1 [file materials-17-00592-s001.zip]

Archive with 1 entries (1 files):
- materials-2807155-supplementary.pdf
